# Supplementary material for: Ser9p-GSK3β Modulation Contributes to the Protective Effects of Vitamin C in Neuroinflammation
Source: Nutrients. 2024 Apr 10;16(8):1121. doi: 10.3390/nu16081121 (PMC11053771; doi:10.3390/nu16081121)
Supplement: Supplementary file 1 [file nutrients-16-01121-s001.zip]

Archive with 1 entries (1 files):
- nutrients-2900552-supplementary.pdf
